# Supplementary material for: An Early Increase in IL-10 and TNF-α Levels Following Atezolizumab Plus Bevacizumab Treatment Predicts Survival in Advanced Hepatocellular Carcinoma Patients: A Prospective Cohort Study
Source: Cancers (Basel). 2024 Oct 21;16(20):3543. doi: 10.3390/cancers16203543 (PMC11506365; doi:10.3390/cancers16203543)
Supplement: Supplementary file 1 [file cancers-16-03543-s001.zip]

Archive with 1 entries (1 files):
- cancers-3241776-supplementary.pdf
